# Supplementary material for: Self-reported maternal morbidity: Results from the community level interventions for pre-eclampsia (CLIP) baseline survey in Sindh, Pakistan
Source: Pregnancy Hypertens. 2019 Jul;17:113–20. doi: 10.1016/j.preghy.2019.05.016 (PMC6734112; doi:10.1016/j.preghy.2019.05.016)
Supplement: Supplementary data 1 [file mmc1.xml]

<?xml version="1.0" encoding="UTF-8" standalone="no"?><data:data><datasets><author>rahat.qureshi@aku.edu</author><type>0</type><dataset><value>1</value><reason>Data will be made available on request</reason><comments/></dataset></datasets></data:data>
